# Supplementary material for: Genome-wide response on phytosterol in 9-hydroxyandrostenedione-producing strain of Mycobacterium sp. VKM Ac-1817D
Source: BMC Biotechnol. 2019 Jun 25;19:39. doi: 10.1186/s12896-019-0533-7 (PMC6593523; doi:10.1186/s12896-019-0533-7)
Supplement: Supplementary file 1 — Table S1. Primary results of high-throughput sequencing: number of reads and percentage of rRNA-reads. (XLSX 7 kb) [file 12896_2019_533_MOESM1_ESM.xlsx]

## Sheet: Лист1
Table S1. Primary results of high-throughput sequencing: number of reads and percentage of rRNA-reads
Sample	Number of reads with quality Q>30	% of rRNA reads
Minimal medium 1	11916431	1.2
Minimal medium 2	14 529 060	1.7
Minimal medium with phytosterol 1	11 696 949	1.7
Minimal medium with phytosterol 2	11 380 334	0.9
