# Supplementary material for: Genome-wide response on phytosterol in 9-hydroxyandrostenedione-producing strain of Mycobacterium sp. VKM Ac-1817D
Source: BMC Biotechnol. 2019 Jun 25;19:39. doi: 10.1186/s12896-019-0533-7 (PMC6593523; doi:10.1186/s12896-019-0533-7)
Supplement: Supplementary file 2 — Table S2. Phytosterol-induced and phytosterol-repressed genes of Mycobacterium sp. VKM Ac-1817D. (XLSX 32 kb) [file 12896_2019_533_MOESM2_ESM.xlsx]

## Sheet: STable_3_v2
Table S2. Phytosterol-indused and phytosterol-repressed genes of Mycobacterium sp. VKM Ac-1817D
up expression
locus tag	Product	expression change (fold)	q-Value	average of the number of reads mapping to this gene in two replicates, phytosterol	standart deviation phytosterol reads	average of the number of reads mapping to this gene in two replicates, control	standart deviation control reads
G155_00805	Alcohol dehydrogenase	270.904	0	6307.5	476.5	29	1
G155_26185	CysQ, putative	142.137	0	3834.5	127.5	17	2
G155_26180	putative acetyl-CoA acetyltransferase FadA5	136.072	0	14949	2284	89	11
G155_26175	Putative cytochrome P450 125	107.58	0	7035.5	1070.5	63	3
G155_04805	hypothetical protein	104.015	0	24648	2721	240	5
G155_16075	hypothetical protein	102.456	0	1335	168	23	6
G155_04845	Enoyl-[acyl-carrier-protein] reductase [FMN]	98.7137	0	16066	1482	106	12
G155_04840	Long-chain fatty-acid-CoA ligase, subgroup FadD19	97.5339	0	17025	1549	134.5	16.5
G155_04795	Lipid carrier protein or keto acyl-CoA thiolase Ltp3	96.894	0	25415	787	207	8
G155_04800	Lipid transfer protein or keto acyl-CoA thiolase Ltp4	96.382	0	25428	320	219	4
G155_04785	Steroid delta-isomerase	95.7268	0	8085	490	78.5	6.5
G155_04890	Acyl-CoA dehydrogenase, subgroup FadE26	89.2062	0	19800.5	3446.5	190.5	35.5
G155_22700	3beta-hydroxysteroid dehydrogenase	83.3659	0	7490.5	946.5	108.5	0.5
G155_04880	Long-chain fatty-acid-CoA ligase, subgroup FadD17	81.6383	0	6393	51	108.5	15.5
G155_10310	putative membrane protein	79.0591	0	4393	168	34	3
G155_26165	putative acyl-CoA dehydrogenase FadE29	76.4476	0	9953.5	580.5	118	0
G155_04885	Acyl-CoA dehydrogenase, subgroup FadE27	74.1374	0	17076	1704	165	17
G155_06605	Diacylglycerol kinase	73.3327	0	5813.5	184.5	71	9
G155_26150	Lipid carrier protein IgrF	69.0821	0	6228	4	75.5	8.5
G155_04835	Enoyl-CoA hydratase	68.5909	0	9713.5	568.5	94.5	20.5
G155_26155	Enoyl coenzyme A hydratase IgrE	66.3292	0	4920	237	45	1
G155_06610	7-alpha-hydroxysteroid dehydrogenase	64.6133	0	1671	314	17	5
G155_26160	Conserved protein IgrD	62.4018	0	6040.5	186.5	86	13
G155_04625	3-oxosteroid 1-dehydrogenase	61.4261	0	17381	1811	214.5	0.5
G155_26170	putative acyl-CoA dehydrogenase FadE28	58.194	0	11667	1046	137.5	14.5
G155_04755	3-ketosteroid-9-alpha-hydroxylase oxygenase subunit	55.512	0	29731.5	926.5	378.5	28.5
G155_26510	Acyl-CoA dehydrogenase, subgroup FadE34	50.225	0	9624.5	1771.5	172.5	16.5
G155_29000	hypothetical protein	48.9494	0	2188	110	63.5	2.5
G155_04750	hypothetical protein	46.7223	0	3843.5	134.5	64	6
G155_26190	hypothetical protein	44.4893	0	4329	662	49.5	6.5
G155_28995	Dihydroflavonol-4-reductase	43.7663	0	5298	561	96.5	10.5
G155_05115	Transcriptional regulator, TetR family	42.9517	0	2626	1036	34	4
G155_23045	hypothetical protein	41.6891	0	1691	288	67	1
G155_26490	3-ketosteroid-9-alpha-hydroxylase reductase subunit	39.9	0	8794	756	166	5
G155_05120	Aldehyde dehydrogenase	35.3379	0	6951.5	861.5	107	22
G155_00223	hypothetical protein	35.1397	0	153	20	5	1
G155_26485	putative oxidoreductase	34.0086	0	29245.5	1658.5	672.5	67.5
G155_29375	hypothetical protein	33.4443	0	4235.5	493.5	73	6
G155_16090	2-nitropropane dioxygenase	32.7178	0	15630.5	2087.5	342	1
G155_29370	hypothetical protein	32.4814	0	1368.5	66.5	25.5	1.5
G155_26480	2-hydroxy-6-oxo-6-phenylhexa-2,4-dienoate hydrolase	32.3358	0	26811	841	570	37
G155_04620	3?,7?, 12?-trihydroxy-5?-cholest-24-enoyl-CoA hydratase	32.276	0	8388.5	41.5	185	10
G155_24370	putative oxidoreductase	31.9438	0	14029	397	386	58
G155_04875	Dihydroflavonol-4-reductase	31.5924	0	793.5	30.5	26.5	7.5
G155_01350	Aldehyde dehydrogenase	31.5336	0	6748	685	206	22
G155_16070	3-alpha-(or 20-beta)-hydroxysteroid dehydrogenase	27.1334	0	1606.5	118.5	93	19
G155_26470	Nitrilotriacetate monooxygenase component B	26.8819	0	11170	158	378	13
G155_26475	2,3-dihydroxybiphenyl 1,2-dioxygenase	26.1817	0	24901	903	703.5	30.5
G155_01310	Glycerol acyltransferase	25.5553	0	3687.5	122.5	138.5	9.5
G155_29380	Acyl-CoA dehydrogenase, Mycobacterial subgroup FadE6	25.4882	0	2171	505	71	7
G155_01305	Long-chain fatty-acid-CoA ligase, subgroup FadD2	24.8816	0	8798	525	419	4
G155_05185	putative cytochrome P450 hydroxylase	24.7431	0	2142.5	115.5	35	2
G155_24375	3-ketosteroid-9-alpha-hydroxylase	24.5842	0	5669.5	1617.5	201	74
G155_10285	Phenylpropionate dioxygenase and related ring-hydroxylating dioxygenase, large terminal subunit	24.1535	0	204	40	29	4
G155_10290	D-aminoacylase	20.822	0	647.5	70.5	125.5	10.5
G155_02450	Nitroreductase	20.5395	0	85	12	3	1
G155_04305	Transcriptional regulator, IclR family	20.2406	0	1038.5	22.5	74.5	9.5
G155_29385	Dihydroflavonol-4-reductase	20.2233	0	298	16	30.5	3.5
G155_05110	Cytochrome P450 109	19.8691	0	5455.5	1549.5	83.5	6.5
G155_01300	Lipase	18.9396	0	6042.5	136.5	273.5	34.5
G155_16005	putative exported protein	18.6314	0	75	6	12	3
G155_17450	Benzoylsuccinyl-CoA thiolase	18.5534	0	2576.5	192.5	97	5
G155_26200	TolA protein	18.4581	0	232	21	56.5	13.5
G155_22585	hypothetical protein	17.7301	0	454.5	4.5	9	2
G155_03705	Rieske (2Fe-2S) domain-containing protein	17.2172	0	373	44	26.5	0.5
G155_13455	substrate--CoA ligase, putative	16.5948	0	423	70	50	8
G155_26270	3-ketoacyl-CoA thiolase, Acetyl-CoA acetyltransferase	16.5453	4.57e-231	5338.5	775.5	827	64
G155_05125	3-oxoacyl-[acyl-carrier protein] reductase	16.3027	0	3796.5	1802.5	102	13
G155_17460	Uncharacterized protein	16.2747	0	1238	105	43	2
G155_25390	RNA polymerase sigma-70 factor, ECF subfamily	16.1472	0	793.5	35.5	49	7
G155_26275	Transcriptional regulator, TetR family protein	15.81	0	608	173	156	4
G155_16625	/Fumarate reductase//succinate dehydrogenase flavoprotein, N-terminal:FAD dependent oxidoreductase/	15.3865	0	3689.5	892.5	263	0
G155_17455	putative nonspecific lipid-transfer protein	15.1028	0	8788.5	402.5	394.5	30.5
G155_07075	3-oxoacyl-[acyl-carrier protein] reductase	13.9225	0	2893	703	208.5	14.5
G155_29390	Transcriptional regulator, TetR family	13.4926	0	235	115	19.5	1.5
G155_22590	conserved membrane protein	13.0569	7.2e-290	2834.5	290.5	179	16
G155_10910	putative oxidoreductase	12.6784	0	297.5	86.5	34.5	1.5
G155_02620	hypothetical protein	12.5772	0	2022.5	103.5	49	0
G155_05130	3-hydroxyisobutyrate dehydrogenase	12.3509	0	2229	603	123	17
G155_01790	putative monooxygenase Y4ID	12.2978	0	164	36	73	14
G155_04820	Cytochrome P450	12.2304	0	2014.5	50.5	122	1
G155_04830	sensor kinase, two-component system	12.0137	1.55e-301	1249.5	41.5	77	3
G155_14940	Protein MbtH	11.8605	0	41	8	22	12
G155_04630	2-keto-4-pentenoate hydratase	11.5746	9.96e-236	5520.5	295.5	391	37
G155_05105	Sorbitol-6-phosphate 2-dehydrogenase	11.3342	3e-288	1341	640	72	1
G155_01785	Threonine dehydrogenase and related Zn-dependent dehydrogenase	11.2302	7.73e-259	155	23	58.5	8.5
G155_04900	3-oxoacyl-(acyl-carrier-protein) reductase	11.1372	7.28e-213	6653.5	357.5	313.5	62.5
G155_23425	Transcriptional regulator, TetR family	11.1357	0	34	4	23.5	11.5
G155_15205	Quinone oxidoreductase	11.0043	0	106	29	35	8
G155_04370	putative membrane protein	10.9882	2.25e-250	39.5	10.5	13.5	0.5
G155_10295	/Alpha//beta hydrolase/	10.6291	8.33e-227	290	10	79	10
G155_26080	hypothetical protein	10.5653	3.62e-215	621.5	85.5	87	27
G155_05135	4-carboxymuconolactone decarboxylase	10.5617	6.81e-279	1008.5	351.5	59.5	13.5
G155_03700	hypothetical protein	10.556	3.65e-235	1270.5	111.5	82.5	8.5
G155_26335	Acyl-CoA dehydrogenase, subgroup FadE30	10.4883	1.89e-177	1965	306	413	36
G155_16240	Carboxymuconolactone decarboxylase	10.4234	4.59e-167	1281.5	118.5	156	10
G155_04310	Transcriptional regulator, TetR family	10.1645	3.7e-265	365.5	51.5	40	1
G155_00845	membrane protein, MmpL family	10.1443	2.24e-83	6362	1669	599.5	135.5
G155_08770	3-oxo-5-alpha-steroid 4-dehydrogenase	10.0933	2.59e-265	159.5	3.5	20	2
G155_04815	hypothetical protein	10.0612	5.34e-186	1831.5	477.5	227.5	8.5
G155_04635	Acetaldehyde dehydrogenase, acetylating, in gene cluster for degradation of phenols, cresols, catechol	9.95211	6.29e-83	8849.5	309.5	695.5	34.5
G155_26520	Trehalose-6-phosphate phosphatase otsB	9.88085	1.54e-201	837	15	92.5	0.5
G155_26340	Long-chain fatty-acid-CoA ligase, subgroup FadD3	9.83523	1.44e-153	952	130	255.5	12.5
G155_26220	putative enoyl-CoA hydratase EchA20	9.81841	8.44e-132	916.5	130.5	378.5	14.5
G155_10915	putative cytochrome P450 hydroxylase	9.76362	7.59e-233	648.5	37.5	35	1
G155_04825	hypothetical protein	9.75587	5.51e-193	59	5	5	1
G155_26215	/putative short-chain type dehydrogenase//reductase/	9.57886	1.52e-71	1238	108	462.5	14.5
G155_04895	Ferredoxin	9.52709	3.05e-177	1122	52	79.5	15.5
G155_26330	/Short-chain dehydrogenase//reductase SDR/	9.40354	2.92e-130	540	114	122	8
G155_01345	hypothetical protein	9.37882	3.12e-185	204	6	22	1
G155_01295	Glycolate oxidase, subunit GlcD (glcD)	9.3129	6.04e-131	1824.5	251.5	177.5	9.5
G155_02520	/fumarate reductase//succinate dehydrogenase flavoprotein, N-terminal:FAD dependent oxidoreductase/	9.14261	1.49e-208	1069	18	52	12
G155_15200	hypothetical protein	8.93386	1.66e-196	144.5	25.5	41.5	7.5
G155_05140	hypothetical protein	8.87677	2.17e-160	1811.5	648.5	123.5	13.5
G155_26225	Putative CoA-transferase subunit alpha	8.60994	1.29e-56	2641	10	1022	10
G155_26345	Acyl-CoA dehydrogenase, Mycobacterial subgroup FadE31	8.59902	7.85e-105	1202	120	375	13
G155_26355	Acyl-CoA dehydrogenase, Mycobacterial subgroup FadE33	8.45134	2.88e-98	1045	26	368	18
G155_26230	Putative CoA-transferase subunit beta	8.34774	7.6e-43	1919.5	31.5	717.5	71.5
G155_04365	hypothetical protein	8.20981	6.43e-128	54.5	12.5	11	0
G155_04375	Uncharacterized protein	8.07958	7.29e-119	53	3	18.5	2.5
G155_12615	Transcriptional regulator, TetR family	8.0204	3.76e-121	250	70	14.5	2.5
G155_26235	2-nitropropane dioxygenase	7.88981	1.9e-37	1823.5	37.5	834	13
G155_02810	membrane protein, MmpS family	7.8025	3.65e-106	19.5	3.5	6.5	2.5
G155_29025	Transcriptional regulator, TetR family	7.74578	7.5e-114	66	8	16.5	1.5
G155_16235	/Glyoxalase//bleomycin resistance protein//dioxygenase/	7.66165	1.6e-133	361	28	54	2
G155_10530	Transcriptional regulator, TetR family	7.64463	2.35e-127	159.5	65.5	20	4
G155_20935	putative phenylacetic acid degradation NADH oxidoreductase paaE	7.62136	1.22e-138	39.5	5.5	9	0
G155_10535	Ferredoxin	7.52389	2.53e-122	801.5	167.5	56	1
G155_26350	Acyl-CoA dehydrogenase, Mycobacterial subgroup FadE32	7.50663	3.51e-86	1213.5	17.5	361.5	27.5
G155_08555	NADH:flavin oxidoreductase, Old Yellow Enzyme family	7.48205	3.01e-76	1706.5	360.5	159.5	25.5
G155_28990	Tetracenomycin polyketide synthesis O-methyltransferase TcmP	7.41649	2.53e-93	817	120	156	3
G155_05100	Lanosterol 14-alpha demethylase, Cytochrome P450 51	7.34558	2.66e-76	3539.5	1295.5	293	14
G155_29015	cytochrome P450	7.32698	1.4e-72	212.5	12.5	317.5	105.5
G155_16740	Long-chain fatty-acid-CoA ligase, Mycobacterial subgroup FadD19	7.30046	1.81e-70	1909	84	248.5	0.5
G155_21435	drebrin, putative	7.2414	6.32e-99	25	3	5.5	1.5
G155_04640	4-hydroxy-2-oxovalerate aldolase	7.13015	3.81e-32	12549	479	1296	55
G155_24160	Aldehyde dehydrogenase	7.02096	3.35e-114	36	9	18.5	0.5
G155_09970	Phosphotransferase	7.01927	9.54e-68	140.5	15.5	144.5	5.5
G155_16265	Enoyl-CoA hydratase	6.97744	8.09e-88	1211	52	95.5	1.5
G155_13615	hypothetical protein	6.83502	1.05e-93	204.5	37.5	33.5	1.5
G155_15995	membrane protein, MmpL family	6.81543	2.45e-27	4876.5	996.5	802.5	151.5
G155_09975	Transcriptional regulator, TetR family	6.77696	2.84e-91	38	1	26	3
G155_00271	hypothetical protein	6.72852	3.4e-83	685.5	86.5	40.5	6.5
G155_05715	Oxidoreductase	6.65263	3.04e-93	100	18	38	1
G155_20880	2-hydroxy-6-oxo-6-phenylhexa-2,4-dienoate hydrolase	6.64696	4.7e-71	14.5	1.5	17	1
G155_26210	/Putative uncharacterized protein (Hypothetical short-chain type dehydrogenase//reductase)/	6.64412	4.57e-25	2124.5	231.5	937.5	1.5
G155_20885	Transcriptional regulator, IclR family	6.61454	1.35e-68	34.5	14.5	23	2
G155_04205	putative esterase	6.58211	8.78e-75	56.5	1.5	26.5	4.5
G155_09965	hypothetical protein	6.51904	2.3e-54	401.5	77.5	227.5	62.5
G155_04210	Transcriptional regulator, IclR family	6.51337	6e-87	118.5	27.5	49.5	12.5
G155_26205	TolA protein	6.47595	9.15e-82	24.5	1.5	25	5
G155_02815	Transmembrane transport protein MmpL family	6.38743	4.44e-66	415	76	121	32
G155_04810	Coenzyme F420-dependent oxidoreductase	6.37864	1.28e-53	2198.5	347.5	379.5	37.5
G155_02800	hypothetical protein	6.30992	1.76e-78	219.5	17.5	33	3
G155_00016	membrane protein, MmpS family	6.24592	8.32e-65	326	24	82.5	9.5
G155_08550	hypothetical protein	6.13869	5.11e-77	379.5	45.5	48	0
G155_18675	/Formaldehyde dehydrogenase MscR, NAD//mycothiol-dependent/	6.12621	1.11e-48	5264	787	382.5	49.5
G155_23430	hypothetical protein	6.11428	7.01e-81	58.5	7.5	38	3
G155_06075	hypothetical protein	6.08577	7.01e-72	55.5	15.5	21	4
G155_02820	Transcriptional regulator, TetR family	5.91496	2.12e-77	84.5	16.5	24.5	5.5
G155_10760	Enoyl-CoA hydratase	5.75892	1.56e-63	458	149	66	1
G155_10835	Aldehyde dehydrogenase	5.58694	3.4e-62	462.5	24.5	53.5	7.5
G155_15990	membrane protein, MmpS family	5.57126	6.22e-48	482	21	128	9
G155_00765	putative transmembrane protein	5.56964	2.49e-49	101	71	24.5	1.5
G155_10825	putative cytochrome P450 hydroxylase	5.55653	3.73e-56	208	54	21	4
G155_16110	Cytochrome P450 124	5.46512	2.51e-39	650.5	0.5	245	39
G155_18380	hypothetical protein	5.33492	1.07e-34	895	76	164	24
G155_03710	Transcriptional regulator, TetR family	5.27882	1.18e-53	123.5	11.5	40	4
G155_00184	hypothetical protein	5.26057	1.79e-41	18	4	20	1
G155_18385	hypothetical protein	5.18866	8.81e-43	460.5	105.5	111	10
G155_26360	Aminotransferase	5.16489	1.51e-33	349.5	3.5	201.5	6.5
G155_08780	Succinate dehydrogenase iron-sulfur protein	5.13809	5.76e-15	5955	352	701	117
G155_26495	hypothetical protein	5.11343	1.48e-15	5062.5	274.5	397.5	29.5
G155_20775	Enoyl-CoA hydratase	5.09819	5.21e-48	48	8	46	1
G155_23055	3-ketoacyl-CoA thiolase	4.87942	9.16e-26	1725.5	434.5	360	20
G155_05095	Ferredoxin	4.85714	1.44e-44	692	242	76	2
G155_23035	glutamine amidotransferase, class-II	4.7469	1.77e-43	70.5	20.5	22.5	2.5
G155_30015	Alkyl hydroperoxide reductase protein C	4.7169	8.33e-22	3541	640	246.5	74.5
G155_02455	hypothetical protein	4.71625	2.78e-42	158	58	24.5	2.5
G155_25485	membrane protein, MmpL family	4.53211	1.66e-22	1216	236	306	48
G155_05090	hypothetical protein	4.51352	9.25e-26	1264	383	146	13
G155_25475	Transcriptional regulator, TetR family	4.47595	1.62e-36	100	29	32.5	4.5
G155_04980	/Short-chain dehydrogenase//reductase SDR/	4.46838	9.37e-32	544	55	143.5	7.5
G155_13560	BarH	4.46812	4.32e-29	206	6	81	9
G155_26240	SAM-dependent methyltransferase	4.42327	4.3e-35	87	14	60	5
G155_12610	hypothetical protein	4.39937	8.22e-31	1057	330	63	9
G155_21355	Long-chain fatty-acid-CoA ligase, Mycobacterial subgroup FadD17	4.32223	1.34e-28	225	80	91.5	1.5
G155_10775	putative antibiotic-resistance protein	4.32123	3.01e-29	468.5	6.5	59	7
G155_04150	hypothetical protein	4.26673	3.27e-24	15	1	9	2
G155_04975	Enoyl-CoA hydratase	4.25789	7.45e-27	176.5	15.5	47.5	10.5
G155_25970	hypothetical protein	4.25414	1.48e-27	382.5	72.5	48.5	10.5
G155_08785	Succinate dehydrogenase flavoprotein subunit	4.23506	4.87e-10	11935	608	1195	290
G155_18680	/Putative hydrolase in cluster with formaldehyde//S-nitrosomycothiol reductase MscR/	4.23009	1.51e-22	3170.5	992.5	265.5	32.5
G155_30020	Alkyl hydroperoxide reductase protein F	4.21564	1.79e-19	2304.5	276.5	196	48
G155_29285	hypothetical protein	4.12451	1.88e-23	391.5	34.5	81.5	9.5
G155_29040	Methyltransferase	4.10213	3.14e-19	1432.5	370.5	246	25
G155_19500	hypothetical protein	4.08122	5.08e-22	504	57	132.5	5.5
G155_10280	Transcriptional regulator, TetR family	4.05747	5.09e-29	53.5	15.5	38	7
G155_26195	TolA protein	4.00295	2.8e-18	148.5	0.5	192	38
G155_08795	Succinate dehydrogenase cytochrome b-556 subunit	3.95331	7.28e-15	7812.5	591.5	736	212
G155_06490	HAD-superfamily hydrolase, subfamily IA, variant 1	3.90291	1.16e-25	92.5	36.5	27.5	5.5
G155_04935	MCE-family lipoprotein Lpr (MCE-family lipoprotein MceE)	3.87262	7.53e-08	3650	134	829	107
G155_12180	hypothetical protein	3.83451	1.65e-22	16.5	3.5	8.5	2.5
G155_10745	Enoyl-CoA hydratase	3.78631	2.16e-15	1039.5	9.5	190	3
G155_29035	Prenyltransferase	3.73896	2.17e-15	973	100	193.5	15.5
G155_15615	hypothetical protein	3.72415	7.68e-19	50.5	7.5	13.5	2.5
G155_15210	Transcriptional regulator, TetR family	3.71404	1.81e-24	26	5	25	0
G155_04910	Conserved hypothetical integral membrane protein YrbEB	3.7102	7.84e-09	2296.5	108.5	760	40
G155_04925	MCE-family protein MceC	3.67173	5.55e-07	4127	409	914	101
G155_10840	Long-chain fatty-acid-CoA ligase, Mycobacterial subgroup FadD19	3.64772	8.8e-18	536.5	37.5	96	8
G155_20905	3-hydroxyacyl-CoA dehydrogenase, 17hydroxysteroid dehydrogenase type 10 (HSD10)-like protein	3.63914	3.06e-22	100	17	68.5	0.5
G155_10750	3-oxoacyl-[acyl-carrier protein] reductase	3.63786	2.5e-18	824.5	95.5	99.5	8.5
G155_05080	Steroid delta-isomerase	3.63514	3.25e-17	477	66	133.5	8.5
G155_04920	MCE-family protein MceB	3.62998	9.72e-07	2274.5	228.5	560.5	47.5
G155_04905	Conserved hypothetical integral membrane protein YrbEA	3.5789	6.23e-09	1844	376	688.5	125.5
G155_29045	Glycosyl transferase family protein	3.53604	1.03e-13	1225.5	34.5	316	4
G155_00385	/Short-chain dehydrogenase//reductase SDR/	3.50192	2.9e-06	4113	1098	1140	57
G155_18685	putative oxygenase subunit	3.50181	2.3e-17	745.5	101.5	112.5	8.5
G155_10755	4-hydroxy-tetrahydrodipicolinate synthase	3.50083	6.44e-21	492.5	134.5	59.5	2.5
G155_02390	hypothetical protein	3.49958	3.32e-21	99.5	49.5	17	9
G155_21015	fatty-acid-CoA ligase FadD32	3.49927	2.72e-13	1197.5	83.5	266	43
G155_02900	/L-carnitine dehydratase//bile acid-inducible protein F/	3.48586	2.51e-11	3248.5	219.5	360	61
G155_27295	Septum site-determining protein MinD, possible CpaE	3.4856	1.22e-19	98	27	74.5	5.5
G155_05085	Alcohol dehydrogenase B	3.48025	8.96e-06	2540	197	935	3
G155_10850	Rieske (2Fe-2S) domain-containing protein	3.47168	3.96e-16	382.5	83.5	69.5	0.5
G155_10800	3-ketoacyl-CoA thiolase (acaB-12)	3.40114	1.04e-18	333.5	18.5	34.5	10.5
G155_04930	MCE-family protein MceD	3.39588	2.08e-06	4210.5	11.5	882	122
G155_19295	Metallo-beta-lactamase family protein	3.3922	1.89e-17	315.5	24.5	86	7
G155_14860	hypothetical protein	3.35894	1.85e-18	83	15	44	4
G155_08495	hypothetical protein	3.3441	8.8e-16	949.5	284.5	69	3
G155_08790	Succinate dehydrogenase hydrophobic membrane anchor protein	3.34282	2.11e-11	4723.5	26.5	460	118
G155_29020	Transcriptional regulator, TetR family	3.34097	1.26e-15	207	115	80	12
G155_24150	Molybdenum ABC transporter, periplasmic molybdenum-binding protein ModA	3.33643	1.14e-15	17.5	2.5	20.5	5.5
G155_29265	putative conserved lipoprotein LPQD	3.31127	7.31e-18	212	57	46.5	3.5
G155_20660	cytochrome p450 107b1	3.29881	1.11e-17	78	8	53.5	0.5
G155_19550	Enoyl-CoA hydratase	3.29854	1.55e-17	204	5	37.5	1.5
G155_10765	BarH	3.28562	1.95e-12	1387.5	56.5	152.5	14.5
G155_10780	Butyryl-CoA dehydrogenase	3.27448	1.06e-13	838.5	87.5	113.5	17.5
G155_15040	TesB-like acyl-CoA thioesterase 4	3.27219	3.43e-14	267.5	25.5	98	13
G155_19670	2-oxoglutarate oxidoreductase, beta subunit	3.25917	4.95e-06	10306.5	896.5	2383	289
G155_23435	/Esterase//lipase/	3.24479	1.02e-16	48.5	3.5	35	7
G155_22635	putative peroxidase bpoB (Non-heme peroxidase)	3.22389	1.33e-11	1020.5	309.5	185.5	11.5
G155_10795	BarH	3.21663	6.31e-17	372	12	37	3
G155_04915	MCE-family protein MceA	3.21016	7.24e-06	1769.5	21.5	463.5	64.5
G155_00390	Quinone oxidoreductase	3.18841	4.01e-05	3220.5	426.5	1026	43
G155_04940	MCE-family lipoprotein MceF	3.16755	2.32e-06	5388.5	289.5	1311	232
G155_06505	hypothetical protein	3.13145	1.21e-13	880	74	117	10
G155_00185	Transcriptional regulator WhiB-like WhiB6	3.1253	6.29e-12	79	28	76.5	26.5
G155_10785	putative acyl-CoA dehydrogenase FadE29	3.11929	1.49e-11	1082.5	63.5	148	18
G155_22755	UDP-glucose 4-epimerase	3.11828	4.16e-13	207	0	85	9
G155_06785	putative membrane protein	3.11443	1.29e-09	122.5	31.5	120.5	0.5
G155_22640	aminotransferase, class III	3.10107	1.49e-06	2235.5	17.5	497.5	28.5
G155_04950	MCE-associated transmembrane protein	3.06675	7.29e-10	679.5	113.5	174	8
G155_10420	hypothetical protein	3.05871	1.42e-12	171.5	11.5	58.5	8.5
G155_05605	hypothetical protein	3.05253	1.25e-14	160	5	73.5	0.5
G155_05720	Transcriptional regulator, TetR family	3.04787	3.62e-15	72	27	23.5	0.5
G155_18415	3-methyl-2-oxobutanoate hydroxymethyltransferase	3.0371	1.31e-08	290.5	78.5	361	156
G155_06070	hypothetical protein	3.02193	3.95e-13	27	2	11.5	0.5
G155_01185	Butyryl-CoA dehydrogenase	3.01854	1.79e-11	259	60	81	11
G155_02460	hypothetical protein	3.01545	5.4e-15	173	44	52	12
down expression
locus tag	Product	expression change (fold)	qValue C vs IPh	middle number of reads, phytosterol	standart deviation phitosterol reads	middle number of reads, control	standart deviation control reads
G155_21765	Threonine dehydrogenase and related Zn-dependent dehydrogenase	24.014	0	85	0	15002.5	1007.5
G155_21770	Flavin-containing monooxygenase	22.9823	1.51e-232	577.5	68.5	92159.5	4641.5
G155_21760	Transcriptional activator of acetoin metabolism	22.6319	0	105	2	12540	895
G155_21775	putative polysaccharide deacetylase	20.3138	0	65	22	5709.5	57.5
G155_27555	hypothetical protein	19.6306	0	28.5	4.5	111.5	23.5
G155_27570	PPE family protein	19.1993	0	87	2	483	102
G155_27565	hypothetical protein	18.2403	0	46.5	7.5	190	58
G155_27575	Protein EspG1, component of Type VII secretion system ESX-1	17.3445	0	52.5	12.5	310.5	64.5
G155_27590	hypothetical protein	17.1785	0	178.5	28.5	915.5	201.5
G155_27560	hypothetical protein	16.2061	4.18e-303	75	16	309	95
G155_27600	hypothetical protein	15.914	1.54e-268	21.5	2.5	119.5	21.5
G155_27595	putative 3-oxoacyl-ACP synthase III	15.4336	3.76e-258	31	1	214	52
G155_21755	Adenylate cyclase	14.7362	1.84e-161	129	20	4990.5	590.5
G155_27605	Flagelliform silk protein	13.9242	1.33e-205	93	26	422	84
G155_27580	hypothetical protein	13.4981	1.85e-149	308.5	21.5	1316	363
G155_27585	hypothetical protein	13.2264	1.24e-135	133	17	580.5	155.5
G155_19655	hypothetical protein	11.6737	9.44e-133	53	15	413	118
G155_00181	hypothetical protein	11.3084	2.87e-116	11	8	155.5	56.5
G155_24260	Universal stress protein family	10.8276	3.16e-94	15	4	174	16
G155_19750	hypothetical protein	10.5566	3.01e-93	26	4	284.5	11.5
G155_04660	hypothetical protein	10.4118	9.73e-69	506.5	4.5	2124	150
G155_04655	Siderophore biosynthesis non-ribosomal peptide synthetase module protein	10.4025	1.39e-50	6302	231	35062.5	367.5
G155_00067	Siderophore biosynthesis non-ribosomal peptide synthetase modules, Bacillibactin synthetase component F	10.2915	1.9e-46	5518	144	32183.5	519.5
G155_27645	hypothetical protein	10.2199	7.84e-102	76	7	351.5	25.5
G155_15060	Choline monooxygenase, chloroplast precursor	9.84861	3.12e-72	24.5	4.5	139.5	11.5
G155_04665	Conserved integral membrane protein	9.66571	5.19e-63	249	1	943.5	133.5
G155_04695	Polyketide synthase Pks2	9.215	9.74e-37	1486	2	6246	1504
G155_19745	Transglycosylase-associated protein	9.21362	1.51e-61	26	3	360.5	5.5
G155_03405	Periplasmic aromatic aldehyde oxidoreductase, FAD binding subunit YagS	9.16296	1.16e-71	98.5	61.5	267	45
G155_24255	Aromatic amino acid transport protein AroP	9.16296	1.01e-76	30	6	467.5	99.5
G155_02365	hypothetical protein	8.95476	5.1e-62	52	33	155.5	24.5
G155_04650	MbtH protein	8.90199	5.19e-63	29	2	310	39
G155_25945	Indolepyruvate ferredoxin oxidoreductase, alpha and beta subunits	8.88447	1.65e-66	77	8	641	69
G155_03165	FAD dependent oxidoreductase	8.56477	2.42e-53	510	165	930.5	82.5
G155_15055	hypothetical protein	8.34113	4.63e-49	12	2	64.5	25.5
G155_16825	hypothetical protein	8.30656	3.05e-57	27	9	108.5	22.5
G155_27640	hypothetical protein	7.98477	2.96e-58	46.5	7.5	189	27
G155_00226	Phage tail fiber protein	7.97706	1.21e-55	422	116	707.5	147.5
G155_21780	/G:T//U mismatch-specific uracil//thymine DNA-glycosylase/	7.88163	2.89e-54	28.5	2.5	395.5	11.5
G155_02370	methyltransferase	7.70774	6.51e-49	243	91	669.5	118.5
G155_29675	hypothetical protein	7.03717	1.6e-40	108.5	5.5	154.5	47.5
G155_10430	putative hydrolase	6.90631	8.04e-32	26	14	59	15
G155_27755	hypothetical protein	6.80464	1.74e-31	18	2	343.5	62.5
G155_00108	hypothetical protein	6.65572	8.68e-29	498.5	228.5	1018.5	88.5
G155_00146	hypothetical protein	6.64799	1.81e-28	17.5	6.5	22	12
G155_02375	Catalase	6.58638	1.47e-27	671	418	1301.5	182.5
G155_22180	Delta-1-pyrroline-5-carboxylate dehydrogenase	6.51579	6.63e-22	1504.5	37.5	2320.5	977.5
G155_00960	putative exported protein	6.32177	7.86e-33	478	266	479	65
G155_03400	Periplasmic aromatic aldehyde oxidoreductase, molybdenum binding subunit YagR, 4-hydroxybenzoyl-CoA reductase, alpha subunit	6.30579	4.98e-34	109.5	54.5	585	153
G155_01540	putative integral membrane protein	6.21133	6.82e-31	113	18	262.5	21.5
G155_27430	hemerythrin HHE cation binding domain subfamily protein, putative	6.16823	6.36e-25	15	8	50	17
G155_25220	TspO-MBR family protein	6.1446	4.06e-30	188	60	243.5	35.5
G155_10330	hypothetical protein	6.12354	9.07e-23	106.5	40.5	151.5	8.5
G155_10325	putative secreted protein	5.86488	6.43e-27	383	72	399	68
G155_09120	hypothetical protein	5.86314	8.26e-21	360	142	672	114
G155_09125	hypothetical protein	5.84971	1.28e-18	1459	614	3301.5	242.5
G155_22280	hypothetical protein	5.84954	1.04e-29	16	3	137	43
G155_00259	hypothetical protein	5.80842	1.51e-26	7	1	8	3
G155_29660	Threonine dehydrogenase and related Zn-dependent dehydrogenase	5.76508	1.84e-27	120	50	250.5	21.5
G155_19420	hypothetical protein	5.73077	2.39e-19	61.5	2.5	69.5	25.5
G155_02360	hypothetical protein	5.6117	1.31e-18	507.5	315.5	1529.5	385.5
G155_04700	Long-chain fatty-acid-AMP ligase, Mycobacterial subgroup FadD28	5.58185	2.61e-16	585	37	1745	324
G155_29630	MoxR-like ATPase	5.58078	1.03e-24	74	21	184.5	14.5
G155_09135	hypothetical protein	5.46223	2.14e-22	77	13	145	30
G155_07760	Ethanolamine permease	5.43073	7.19e-18	78.5	18.5	784	96
G155_21575	hypothetical protein	5.36211	6.86e-18	199.5	59.5	185	43
G155_18900	hypothetical protein	5.35496	7.31e-15	316.5	122.5	737	28
G155_04855	Aldehyde dehydrogenase	5.31319	1.81e-15	157	17	1329.5	73.5
G155_03410	Periplasmic aromatic aldehyde oxidoreductase, iron-sulfur subunit YagT	5.30919	2.15e-19	67	19	138	10
G155_29655	hypothetical protein	5.28973	1.05e-15	74	13	116.5	14.5
G155_28180	Aldehyde dehydrogenase	5.24711	2.19e-21	298.5	83.5	401.5	23.5
G155_09210	Non-heme chloroperoxidase	5.18441	5.07e-21	197.5	78.5	193.5	5.5
G155_25600	hypothetical protein	5.15554	2.58e-16	47	11	69.5	4.5
G155_09045	bramp	5.14019	5.01e-15	733.5	320.5	1227.5	120.5
G155_09050	Putative uncharacterized protein usfY	5.13804	1.81e-15	269	136	756.5	240.5
G155_13465	hypothetical protein	5.11963	2.09e-14	664	278	1020.5	56.5
G155_07770	Ethanolamine ammonia-lyase light chain	5.09736	3.35e-20	48.5	2.5	387	9
G155_21570	hypothetical protein	5.06791	3.85e-19	295	153	310	41
G155_07170	putative cytochrome P450 hydroxylase	5.04566	7.86e-18	12.5	3.5	104	25
G155_07775	Lipoprotein LppF	5.01792	5.92e-16	62	15	472.5	42.5
G155_07255	Alkyl sulfatase	4.99176	5.6e-13	352	75	917	231
G155_09140	hypothetical protein	4.9843	2.07e-14	422.5	109.5	421	78
G155_07765	Ethanolamine ammonia-lyase heavy chain	4.90181	2.58e-13	85	20	800	66
G155_25405	Protein hdeA precursor, putative	4.82388	1.78e-12	1073.5	470.5	2309.5	247.5
G155_03455	Flagellar hook-length control protein FliK	4.80766	1.91e-11	5611	2101	5905.5	745.5
G155_22535	putative integral membrane protein	4.79752	1.28e-18	233.5	154.5	530	120
G155_22410	sodium:solute symporter protein	4.73997	5.97e-16	50.5	8.5	207	43
G155_13680	transglycosylase associated protein	4.72515	8.26e-12	191.5	57.5	294.5	23.5
G155_20090	Oxidoreductase	4.71449	7.21e-13	591	571	394	375
G155_02155	L-lysine permease	4.71114	1.62e-12	27	3	402	73
G155_00227	hypothetical protein	4.70543	2.42e-13	6.5	1.5	107	2
G155_10140	/ThiJ//PfpI family protein/	4.70209	9.08e-13	758	227	513.5	76.5
G155_27425	putative phosphodiesterase	4.70201	5.26e-16	141.5	4.5	216.5	41.5
G155_15025	hypothetical protein	4.6374	8.13e-13	474.5	146.5	400.5	64.5
G155_22420	hypothetical protein	4.55854	1.84e-15	105.5	9.5	1040	516
G155_01090	Arginine decarboxylase	4.53562	1.36e-10	755	299	672.5	74.5
G155_20085	hypothetical protein	4.5161	8.58e-12	433.5	417.5	284	259
G155_15675	/HtrA protease//chaperone family protein/	4.51101	3.12e-14	73.5	14.5	716.5	121.5
G155_28955	hydrolase	4.50587	4.62e-15	119.5	56.5	266.5	56.5
G155_02355	hypothetical protein	4.47286	4.46e-10	870	149	1070	156
G155_22175	Proline dehydrogenase (Proline oxidase)	4.44308	2.05e-10	307.5	177.5	928	115
G155_00345	Phosphoenolpyruvate-protein phosphotransferase of PTS system	4.44004	5.69e-11	108	13	701.5	130.5
G155_04705	2-succinyl-6-hydroxy-2,4-cyclohexadiene-1- carboxylate synthase	4.3666	2.71e-09	178	18	383.5	73.5
G155_03470	conserved hypothetical proline rich protein	4.36275	1.38e-09	1159	264	1016	135
G155_28960	Non-specific DNA-binding protein Dps	4.35213	6.16e-10	507.5	124.5	712.5	70.5
G155_03330	Arylsulfatase	4.32793	1.28e-08	403.5	9.5	1223	192
G155_02895	Butyryl-CoA dehydrogenase	4.30284	2.93e-09	680.5	185.5	519	111
G155_08195	Catalase	4.25842	6.16e-10	218	108	256	10
G155_20095	PPE family protein	4.20066	4.42e-10	271	241	583	524
G155_19700	Putative formate dehydrogenase oxidoreductase protein	4.19491	5.31e-06	1020.5	61.5	4028.5	673.5
G155_16790	hypothetical protein	4.16053	1.11e-11	19	4	133.5	8.5
G155_07260	regulatory protein, LuxR	4.15826	1.62e-08	197	13	435	31
G155_23910	hypothetical protein	4.12192	1.63e-08	932.5	287.5	954	105
G155_09095	Serine-protein kinase RsbW	4.11216	5.68e-08	40	6	59.5	23.5
G155_17960	TctC citrate transporter	4.11216	7.14e-12	22	5	173.5	16.5
G155_20080	O-succinylbenzoic acid--CoA ligase	4.03944	2.82e-09	577	540	476.5	440.5
G155_03895	short chain dehydrogenase family protein [imported]	4.03038	6.91e-11	28	4	58	1
G155_10065	NADH-ubiquinone oxidoreductase chain C	4.00909	1.69e-07	59	6	394	53
G155_09055	hypothetical protein	4.00233	1.66e-05	673.5	147.5	666	22
G155_00340	Transcriptional repressor of the fructose operon, DeoR family	3.98789	4.99e-11	23.5	2.5	99.5	8.5
G155_07755	Aldehyde dehydrogenase	3.97705	1.98e-05	383.5	61.5	3827.5	424.5
G155_22225	hypothetical protein	3.94983	4.47e-10	31	3	113	30
G155_27535	Proline and alanine rich protein EspI, component of Type VII secretion system ESX-1	3.94193	8.36e-08	194.5	15.5	267.5	92.5
G155_14215	hypothetical protein	3.93592	5.01e-09	22	6	25	13
G155_01530	DNA mismatch repair protein MutS, putative	3.93116	8.08e-10	109.5	33.5	104.5	27.5
G155_02915	sulfatase	3.89032	1.77e-07	383.5	42.5	1724.5	48.5
G155_27540	AAA+ family protein ATPase EccA1, component of Type VII secretion system ESX-1	3.87365	4.14e-07	192	33	317.5	54.5
G155_29780	hypothetical protein	3.87308	1.08e-09	18.5	3.5	57	13
G155_05325	hypothetical protein	3.86	5.23e-07	7.5	1.5	17	3
G155_25145	Conserved hypothetical integral membrane protein YrbE1A	3.85975	5.45e-07	70	1	645	129
G155_28155	hypothetical protein	3.81843	4.89e-09	97.5	11.5	94.5	33.5
G155_13835	/Esterase//lipase/	3.78825	3.31e-09	32.5	2.5	180.5	9.5
G155_22540	Nucleoside-diphosphate-sugar epimerase	3.77556	6.48e-07	985	572	767.5	43.5
G155_01535	hypothetical protein	3.76519	1.31e-08	63.5	15.5	79.5	24.5
G155_25135	MCE-family protein Mce1A	3.70379	2.6e-06	242	23	806.5	26.5
G155_01105	hypothetical protein	3.66192	3.57e-08	256	2	158	55
G155_12810	PPE family protein	3.64455	5.4e-06	128.5	6.5	804	88
G155_02920	putative exported protein	3.6431	1.96e-06	414.5	60.5	1269.5	38.5
G155_20065	Lead, cadmium, zinc and mercury transporting ATPase	3.61602	6.24e-08	130.5	109.5	188.5	165.5
G155_02640	Enoyl-[acyl-carrier-protein] reductase [NADPH]	3.61586	0.000985	2337.5	14.5	4438	1163
G155_25140	Conserved hypothetical integral membrane protein YrbE1B	3.61046	3.91e-06	104.5	12.5	616.5	17.5
G155_01100	Lipase LipU	3.58887	6.54e-07	436	34	259.5	126.5
G155_10050	NADH-ubiquinone oxidoreductase chain F	3.5803	8.9e-06	71	13	496.5	98.5
G155_15620	hypothetical protein	3.56601	9.81e-08	155	0	142	65
G155_10030	NADH-ubiquinone oxidoreductase chain J	3.55929	7.17e-06	54.5	4.5	466.5	38.5
G155_00335	1-phosphofructokinase	3.54102	3.11e-08	32	2	97.5	13.5
G155_19240	Phenyloxazoline synthase MbtB [mycobactin] siderophore	3.52306	2.89e-07	21.5	11.5	69	21
G155_16185	Translation initiation factor 2	3.50647	4.83e-06	3623	1035	1094	262
G155_11875	transcriptional regulator, TetR family domain protein	3.48954	1.81e-06	16	1	50.5	10.5
G155_10020	NADH-ubiquinone oxidoreductase chain L	3.48168	1.22e-05	121	24	1165	63
G155_10040	NADH-ubiquinone oxidoreductase chain H	3.48121	2.07e-05	92.5	7.5	746	82
G155_00420	putative cation-transporting ATPase I	3.47063	1.04e-05	584	124	1695.5	247.5
G155_07065	Membrane proteins related to metalloendopeptidase	3.4694	2.43e-05	553.5	138.5	962.5	150.5
G155_10045	NADH-ubiquinone oxidoreductase chain G	3.45182	1.09e-05	173.5	31.5	1183	217
G155_17465	hypothetical protein	3.44413	3.11e-05	114.5	6.5	480	12
G155_09370	putative secreted protein	3.44315	1.63e-05	161	1	656	17
G155_05055	DNA-binding response regulator	3.42899	1.05e-05	93	2	336	24
G155_06105	LSU ribosomal protein L4p (L1e)	3.4268	4.95e-05	321.5	39.5	957	125
G155_10025	NADH-ubiquinone oxidoreductase chain K	3.42332	8.82e-07	37.5	4.5	334.5	15.5
G155_10035	NADH-ubiquinone oxidoreductase chain I	3.40334	3.22e-05	53.5	17.5	332.5	7.5
G155_10060	NADH-ubiquinone oxidoreductase chain D	3.36166	4.21e-05	107	13	660.5	129.5
G155_07250	Sulfatase precursor	3.33239	4.29e-05	261	2	554	49
G155_28585	hypothetical protein	3.32424	2.82e-06	18.5	3.5	71	4
G155_18225	hypothetical protein	3.31868	7.07e-05	80	11	354.5	29.5
G155_10055	NADH-ubiquinone oxidoreductase chain E	3.30731	4.21e-05	40.5	4.5	305	85
G155_00615	Conserved hypothetical integral membrane protein YrbE A Subgroup	3.295	0.000408	511	176	2564.5	414.5
G155_21555	sensor histidine kinase	3.29084	1.99e-06	91.5	4.5	467.5	46.5
G155_19705	Formate dehydrogenase chain D	3.28664	0.000105	176	6	1008.5	4.5
G155_19335	Sulfate and thiosulfate binding protein CysP	3.28409	2.3e-05	179.5	9.5	568	207
G155_20060	putative iron-regulated membrane protein	3.27014	1.06e-05	90.5	64.5	189.5	144.5
G155_08140	hypothetical protein	3.26957	4.59e-05	1464	289	2204.5	338.5
G155_09060	hypothetical protein	3.26909	4.59e-05	205.5	45.5	231.5	43.5
G155_25100	hypothetical protein	3.26837	6.69e-05	415	17	1047.5	74.5
G155_07490	3-hydroxyisobutyrate dehydrogenase	3.24742	6.61e-05	112.5	15.5	250	5
G155_10010	NADH-ubiquinone oxidoreductase chain N	3.23569	0.000207	81	13	596	58
G155_28620	putative polyketide synthase	3.22267	0.00981653	5285.5	64.5	9487	976
G155_23595	hypothetical protein	3.21262	5.74e-06	62	5	134	6
G155_25345	/ThiJ//PfpI family protein/	3.185	6.43e-06	89	9	197.5	68.5
G155_11610	hypothetical protein	3.16037	0.000229	129.5	33.5	156.5	1.5
G155_08135	RNA polymerase sigma-70 factor	3.14708	0.000134	1035	226	1400	262
G155_28950	Aquaporin Z	3.13401	0.000126	287.5	40.5	1111	217
G155_28545	hypothetical protein	3.13269	2.14e-05	41.5	7.5	104.5	0.5
G155_27310	Acetyl-coenzyme A synthetase	3.10482	0.000349	477	68	1523.5	42.5
G155_04690	hypothetical protein	3.09024	0.00035	118	4	315.5	43.5
G155_25595	Pyridoxamine 5'-phosphate oxidase	3.08709	0.000278	224.5	55.5	486	92
G155_00620	Conserved hypothetical integral membrane protein YrbE1B	3.08512	0.000508	420.5	4.5	1863	181
G155_13830	Aldehyde dehydrogenase	3.08412	4.88e-05	60.5	13.5	227	7
G155_25110	MCE-family protein Mce1F	3.07769	0.000165	305.5	16.5	765.5	190.5
G155_08945	putative linoleoyl-coa desaturase (delta(6)-desaturase)	3.07083	0.00223857	2025	210	5871	945
G155_12200	hypothetical protein	3.0687	0.000578	37.5	5.5	256	35
G155_01565	hypothetical protein	3.05247	0.000277	128.5	3.5	663.5	63.5
G155_13840	Cyclohexanone monooxygenase	3.04724	0.000113	43.5	2.5	174.5	12.5
G155_11700	D-alanyl-D-alanine carboxypeptidase	3.04436	3.04e-05	66	15	142.5	19.5
G155_07315	hypothetical protein	3.04164	5.55e-05	19.5	6.5	84	18
G155_14610	Lipase 1	3.03897	0.00064	441.5	121.5	624.5	139.5
G155_10015	NADH-ubiquinone oxidoreductase chain M	3.03114	0.000436	86	16	726.5	72.5
G155_27745	hypothetical protein	3.0176	3.75e-05	31.5	0.5	145.5	35.5
G155_28465	Transcriptional regulator, MarR family	3.01652	0.000374	225	9	893.5	27.5
