# Supplementary material for: Genome-wide response on phytosterol in 9-hydroxyandrostenedione-producing strain of Mycobacterium sp. VKM Ac-1817D
Source: BMC Biotechnol. 2019 Jun 25;19:39. doi: 10.1186/s12896-019-0533-7 (PMC6593523; doi:10.1186/s12896-019-0533-7)
Supplement: Supplementary file 3 — Table S3. Operons of Mycobacterium sp. VKM Ac-1817D with putative binding sites of sterol catabolism transcription regulators. (XLSX 23 kb) [file 12896_2019_533_MOESM3_ESM.xlsx]

## Sheet: Лист1
Table S3. Operons of Mycobacterium sp. VKM Ac-1817D with putative binding sites of sterol catabolism transcription regulators.
Q is a percent of the maximum possible score for this motif calculated by UGENE (see the "Analysis of transcription factor binding sites" section). F is a q-value calculated by FIMO.
operon	controlled	Locus_tag	Annotation	Expression change	Q KstR	F KstR	Q KstR2	F KstR2	Q MotifX	F MotifX
1 (G155_00805)	KstR	G155_00805	Alcohol dehydrogenase (EC 1.1.1.1)	270.904	86.7	0.00638
2 (G155_00810)	KstR	G155_00810	3-Demethylubiquinone-9 3-methyltransferase	0.616516	86.7	0.00638
3 (G155_01295 — G155_01310)	KstR	G155_01295	Glycolate oxidase, subunit GlcD (glcD)	9.3129
		G155_01300	Lipase (EC 3.1.1.3)	18.9396
		G155_01305	Long-chain fatty-acid-CoA ligase (EC 6.2.1.3), Mycobacterial subgroup FadD2	24.8816
		G155_01310	Putative acyltransferase	25.5553	98.2	0.00189; 1.52e-05
4 (G155_01350 — G155_01355)	KstR	G155_01350	Aldehyde dehydrogenase (EC 1.2.1.3)	31.5336	91.5	0.00118
		G155_01355	SAM-dependent methyltransferase	1.25275
5 (G155_02450)	KstR	G155_02450	Nitroreductase	20.5395	90.9	0.00111; 0.00635
6 (G155_04620 — G155_04625)	KstR	G155_04620	3-Alpha,7-alpha, 12-alpha-trihydroxy-5-beta-cholest-24-enoyl-CoA hydratase	32.276
		G155_04625	3-Oxosteroid 1-dehydrogenase (EC 1.3.99.4)	61.4261	85.4	0.0037
7 (G155_04630 — G155_04645)	KstR	G155_04630	2-Keto-4-pentenoate hydratase (EC 4.2.1.80)	11.5746	85.4	0.0037
		G155_04635	Acetaldehyde dehydrogenase	9.95211
		G155_04640	4-Hydroxy-2-ketovalerate aldolase	7.13015
		G155_04645	ATP-dependent DNA helicase	1.71576
8 (G155_04730)	KstR	G155_04730	Transcriptional regulator, IclR family	1.57064	98.2	0.00227; 7.72e-05
9 (G155_04735 — G155_04745)	KstR	G155_04735	Hypothetical protein	1.6128	98.2	0.00227; 7.72e-05
		G155_04740	Short chain dehydrogenase	1.93146
		G155_04745	Hypothetical protein	1.88746
10 (G155_04750 — G155_04755)	KstR	G155_04750	Hypothetical protein	46.7223
		G155_04755	3-Ketosteroid-9-alpha-hydroxylase	55.512	96.9	7.72e-05
11 (G155_04785 — G155_04805)	KstR	G155_04785	Steroid delta-isomerase	95.7268
		G155_04790	Hydride transferase 1	104.031
		G155_04795	Acetyl-CoA acetyltransferase	96.894
		G155_04800	Lipid-transfer protein	96.382
		G155_04805	Hypothetical protein	104.015	90.4	0.00189
12 (G155_04810 — G155_04820)	KstR	G155_04810	Coenzyme F420-dependent oxidoreductase	6.37864	90.4	0.00189
		G155_04815	Acetoacetate decarboxylase	10.0612
		G155_04820	Cytochrome P450 monooxygenase 142	12.2304
13 (G155_04835)	KstR	G155_04835	Enoyl-CoA hydratase (EC 4.2.1.17)	68.5909	91.8	7.72e-05
14 (G155_04840 -G155_04845)	KstR	G155_04840	Long-chain fatty-acid-CoA ligase (EC 6.2.1.3), Mycobacterial subgroup FadD19	97.5339	91.8	7.72e-05
		G155_04845	Dioxygenase	98.7137
15 (G155_04875 — G155_04890)	KstR	G155_04875	Oxidoreductase	31.5924
		G155_04880	Acyl-CoA synthetase fadD17	81.6383
		G155_04885	Acyl-CoA dehydrogenase FADE27	74.1374
		G155_04890	Acyl-CoA dehydrogenase (EC 1.3.8.1), Mycobacterial subgroup FadE26	89.2062	95.1	8.24e-05
16 (G155_04895 — G155_04900)	KstR	G155_04895	Ferredoxin	9.52709	95.1	8.24e-05
		G155_04900	3-Ketoacyl-(acyl-carrier-protein) reductase fabG	11.1372
17 (G155_04905 — G155_04950)	KstR	G155_04905	Conserved hypothetical integral membrane protein YrbE1A	3.5789	96; 86.9	0.000237; 0.00696
		G155_04910	Integral membrane protein YrbE4b	3.7102
		G155_04915	MCE-family protein MCE4A	3.21016
		G155_04920	MCE-family protein MCE4B	3.62998
		G155_04925	MCE-family protein MCE4C	3.67173
		G155_04930	MCE-family protein MCE4D	3.39588
		G155_04935	MCE-family protein MCE4E	3.87262
		G155_04940	MCE-family protein MCE4F	3.16755
		G155_04945	MCE-family lipoprotein LprN	2.91595
		G155_04950	MCE-associated protein mas4B	3.06675
18 (G155_05075 — G155_05115)	G155_05115	G155_05075	Putative short chain dehydrogenase	2.51585
		G155_05080	Steroid delta-isomerase	3.63514
		G155_05085	Alcohol dehydrogenase B	3.48025
		G155_05090	Hypothetical protein	4.51352
		G155_05095	Cytochrome P450 51	4.85714
		G155_05100	Cytochrome P450 51	7.34558
		G155_05105	Short chain dehydrogenase	11.3342
		G155_05110	Cytochrome P450 109	19.8691
		G155_05115	Transcriptional regulator, TetR family protein	42.9517					97.8; 94	2.1e-05; 0.000172
19 (G155_05120 — G155_05140)	G155_05115	G155_05120	Aldehyde dehydrogenase	35.3379					97.8; 94	2.1e-05; 0.000172
		G155_05125	Short chain dehydrogenase	16.3027
		G155_05130	Oxidoreductase	12.3509
		G155_05130	Hypothetical protein	10.5617
		G155_05140	Hypothetical protein	8.87677
20 (G155_06600 — G155_06610)	KstR	G155_06600	Hypothetical protein	2.76047
		G155_06605	Hypothetical protein	73.3327
		G155_06610	7-Alpha-hydroxysteroid dehydrogenase (EC 1.1.1.159)	64.6133	93.8	0.000237
21 (G155_06615)	KstR	G155_06615	Glucose-6-phosphate dehydrogenase	1.32683	93.8	0.000237
22 (G155_06710)	KstR	G155_06710	Hydride transferase 1 (Fragment)	14.4194	100	0.000134; 0.000134
23 (G155_06715 — G155_06720)	KstR	G155_06715	Hypothetical protein	1.45909	100	0.000134; 0.000134
		G155_06720	Response regulator receiver protein	0.95504	100	0.000134; 0.000134
24 (G155_07075)	KstR	G155_07075	3-Ketoacyl-(acyl-carrier-protein) reductase	13.9225		0.00638
25 (G155_08770)	KstR	G155_08770	3-Oxo-5-alpha-steroid 4-dehydrogenase	10.0933	88.7	0.00376
26 (G155_10290 — G155_10295)	KstR2 (?)	G155_10290	D-amino acid aminohydrolase	20.822
		G155_10295	Hydrolase	10.6291			85.1
27 (G155_10530)	G155_05115	G155_10530	Transcriptional regulator, TetR family	7.64463					98.9; 96.3	6.81e-06; 7.19e-05
28 (G155_10535)	G155_05115	G155_10535	Ferredoxin	7.52389					98.9; 96.3	6.81e-06; 7.19e-05
29 (G155_12390 — G155_12395)	KstR	G155_12390	Putative hydrolase	1.50252
		G155_12395	Hypothetical protein	2.93916	92.4	0.00227; 0.00322
30 (G155_12400 — G155_12415)	KstR	G155_12400	Metallophosphoesterase	1.56145	92.4	0.00227; 0.00322
		G155_12405	Sfp-type phosphopantetheinyl transferase	1.48697
		G155_12410	tRNA pseudouridine synthase B truB	1.49536
		G155_12415	Transcriptional regulator	0.997509
31 (G155_14940 — G155_14950)	KstR	G155_14940	Protein MbtH	11.8605	90.9	0.0017
		G155_14945	Siderophore biosynthesis non-ribosomal peptide synthetase modules	2.16227	90.9	0.0017
		G155_14950	Peptide synthetase	1.89922
32 (G155_16070)	KstR	G155_16070	3-Alpha-(or 20-beta)-hydroxysteroid dehydrogenase (EC 1.1.1.53)	27.1334	96	0.000394; 0.00227
33 (G155_16075)	KstR	G155_16075	Diacylglycerol kinase	102.456	96	0.000394; 0.00227
34 (G155_16080)	KstR	G155_16080	Phosphoserine phosphatase (EC 3.1.3.3) / 1-acyl-sn-glycerol-3-phosphate acyltransferase (EC 2.3.1.51)	1.03473	91.8	0.000134
35 (G155_16090)	KstR	G155_16090	2-Nitropropane dioxygenase (EC 1.13.11.32)	32.7178	91.8	0.000134
36 (G155_16105)	KstR	G155_16105	Transcriptional regulator, GntR family domain / Aspartate aminotransferase (EC 2.6.1.1)	0.428778	88	0.0157
37 (G155_16110)	KstR	G155_16110	Cytochrome P450 124	5.46512	88	0.0157
38 (G155_16235 — G155_16240)	KstR	G155_16235	Hypothetical protein	7.66165
		G155_16240	Hypothetical protein	10.4234	91.8	0.000243
39 (G155_16265 — G155_16270)	KstR	G155_16265	Enoyl-CoA hydratase (EC 4.2.1.17) echA8	6.97744	94	0.000134; 0.00221
		G155_16270	Hypothetical protein	1.48114
40 (G155_16625 — G155_16630)	KstR, G155_05115	G155_16625	Hypothetical protein	15.3865					91.3	0.000978
		G155_16630	Methylmalonyl-CoA racemase (EC 5.1.99.1)	2.23687	98.2	0.000607; 0.000166			91.3	0.000978
41 (G155_17440 — G155_17445)	KstR	G155_17440	3-(3-Hydroxyphenyl)propionate hydroxylase pseudo	0.729544
		G155_17445	Transcriptional regulator, TetR family	1.98286	90.9	0.00213
42 (G155_17450 — G155_17460)	KstR	G155_17450	Benzoylsuccinyl-CoA thiolase	18.5534	90.9	0.00213
		G155_17455	Putative nonspecific lipid-transfer protein	15.1028
		G155_17460	Hypothetical protein	16.2747
43 (G155_18665 — G155_18670)	G155_05115	G155_18665	Hypothetical protein	0.733922
		G155_18670	Chemotaxis protein CheY	0.645241					95.3	8.74e-05
44 (G155_18675 — G155_18685)	G155_05115	G155_18675	Alcohol dehydrogenase	6.12621					95.3	8.74e-05
		G155_18680	Zn-dependent hydrolase	4.23009
		G155_18685	Oxygenase	3.50181
45 (G155_19665 — G155_19675)	G155_05115	G155_19665	Molybdopterin-guanine dinucleotide biosynthesis protein A	1.76115
		G155_19670	2-Oxoacid:ferredoxin oxidoreductase subunit beta	3.25917
		G155_19675	2-Oxoglutarate oxidoreductase, alpha subunit	2.38592					91	0.00111
56 (G155_22585 — G155_22590)	KstR	G155_22585	Hypothetical protein	17.7301
		G155_22590	Conserved membrane protein	13.0569	99.1	0.000237; 0.000134
57 (G155_22685 — G155_22700)	KstR	G155_22685	Hypothetical protein	1.24154
		G155_22690	Exodeoxyribonuclease VII large subunit	0.925076
		G155_22695	Exodeoxyribonuclease VII, small subunit xseB	2.0769
		G155_22700	3-Beta-hydroxy-Delta5-steroid dehydrogenase (EC 1.1.1.145); cholesterol dehydrogenase	83.3659	94.6	0.000886
58 (G155_22750)	KstR	G155_22750	Hypothetical protein	0.456233	90	0.00288
59 (G155_22755 — G155_22765)	KstR	G155_22755	UDP-glucose 4-epimerase (EC 5.1.3.2)	3.11828	90	0.00288
		G155_22760	3-Oxoacyl-[acyl-carrier protein] reductase (EC1.1.1.100)	2.99477
		G155_22765	Short chain dehydrogenase	2.8638
60 (G155_23045)	KstR	G155_23045	Dihydrodipicolinate reductase N-terminus domain-containing protein dapB	41.6891	94.9	0.000251; 0.000975
61 (G155_23050 — G155_23055)	KstR	G155_23050	Hypothetical protein	1.80649	94.9	0.000251; 0.000975
		G155_23055	Lipid-transfer protein	4.87942
62 (G155_24375)	KstR	G155_24375	3-Ketosteroid-9-alpha-hydroxylase	24.5842	90.2	0.00029
63 (G155_24460)	KstR	G155_24460	Coenzyme F420-dependent N5,N10-methylene tetrahydromethanopterin reductase and related flavin-dependent oxidoreductases	1.35592	96	0.000331
64 (G155_24465)	KstR	G155_24465	Hydride transferase 1 (Fragment)	110.077	96	0.000331
65 (G155_25385)	KstR	G155_25385	O-succinylbenzoic acid--CoA ligase (EC 6.2.1.26) fadD8	56.7619	95.1	0.00594; 0.0002
66 (G155_26080)	KstR	G155_26080	Hypothetical protein	10.5653	86.7	0.0116
67 (G155_26140 — G155_26175)	KstR, G155_05115	G155_26150	Lipid-transfer protein	69.0821
		G155_26155	MaoC like domain-containing protein	66.3292
		G155_26160	Hypothetical protein	62.4018
		G155_26165	Acyl-CoA dehydrogenase FADE29	76.4476					85.4
		G155_26170	Acyl-CoA dehydrogenase FADE28	58.194
		G155_26175	Putative cytochrome P450 125 (EC 1.14.-.-); Putative cytochrome P450 IgrA	107.58	90.9	0.000422			88.3	0.00249
68 (G155_26180 — G155_26190)	KstR, G155_05115	G155_26180	Probable acetyl-CoA acetyltransferase FadA5 (EC 2.3.1.9)	136.072	90.9	0.000422			88.3	0.00249
		G155_26185	Hypothetical protein	142.137
		G155_26190	Hypothetical protein	44.4893
69 (G155_26210 — G155_26215)	KstR2	G155_26210	Short chain dehydrogenase	6.64412
		G155_26215	Short chain dehydrogenase	9.57886			86.6; 97.2	7.5e-07
70 (G155_26220 — G155_26240)	KstR2	G155_26220	Enoyl-CoA hydratase echA20	9.81841			86.6; 97.2	7.5e-07
		G155_26225	CoA-transferase subunit alpha	8.60994
		G155_26230	CoA-transferase subunit beta	8.34774
		G155_26235	Oxidoreductase	7.88981
		G155_26240	Methyltransferase/methylase	4.42327
71 (G155_26270 — G155_26275)	KstR2	G155_26270	Acetyl-CoA acetyltransferase fadA6	16.5453
		G155_26275	TetR family transcriptional regulator	15.81			100	2.67e-05
72 (G155_26280)	KstR2	G155_26280	AraC family transcriptional regulator	2.55709			100	2.67e-05
73 (G155_26285 — G155_26290)	KstR (?), KstR2 (?)	G155_26285	Hypothetical protein	0.945706	87.8			0.00404
		G155_26290	Hypothetical protein	1.86605
74 (G155_26335)	KstR2	G155_26335	Acyl-CoA dehydrogenase FadE30	10.4883		5.97e-07	98.4
75 (G155_26340 — G155_26360)	KstR2	G155_26340	Acyl-CoA synthetase fadD3	9.83523		5.97e-07	98.4
		G155_26345	Acyl-CoA dehydrogenase FADE31	8.59902
		G155_26350	Acyl-CoA dehydrogenase FADE32	7.50663
		G155_26355	Acyl-CoA dehydrogenase FADE33	8.45134
		G155_26360	Aspartate aminotransferase	5.16489
76 (G155_26470 — G155_26485)	KstR	G155_26470	Nitrilotriacetate monooxygenase component B	26.8819
		G155_26475	2-Hydroxy-6-oxo-6-phenylhexa-2,4-dienoate hydrolase BphD	26.1817
		G155_26480	Biphenyl-2,3-diol 1,2-dioxygenase bphC	32.3358
		G155_26485	Pigment production hydroxylase	34.0086	88.8; 90.9; 93.8	0.000607; 0.000134
77 (G155_26490 — G155_26495)	KstR	G155_26490	3-Ketosteroid-9-alpha-hydroxylase	39.9	88.8; 90.9; 93.8	0.000607; 0.000134
		G155_26495	Hypothetical protein	5.11343
78 (G155_26510)	KstR	G155_26510	Butyryl-CoA dehydrogenase (EC 1.3.99.2) fadE26 (451)	50.225	99.1	0.000521; 0.00158
79 (G155_26515 — G155_26520)	KstR	G155_26515	Transcriptional regulator, TetR family	13.1701	99.1	0.000521; 0.00158
		G155_26520	Trehalose 6-phosphate phosphatase otsB2	9.88085
80 (G155_28990 — G155_29000)	KstR (?)	G155_28990	Tetracenomycin polyketide synthesis O-methyltransferase TcmP	7.41649
		G155_28995	Nucleoside-diphosphate-sugar epimerase	43.7663
		G155_29000	Polyketide cyclase	48.9494		0.000207; 0.00322
81 (G155_29010)	KstR	G155_29010	Peptide methionine sulfoxide reductase MsrA (EC 1.8.4.11)	1.34935	93.1	0.000207; 0.00322
82 (G155_29025)	G155_05115	G155_29025	Transcriptional regulator, TetR family	7.74578					93	0.000172
83 (G155_29030)	G155_05115	G155_29030	Putative secreted protein	2.91818					93	0.000172
84 (G155_29035 — G155_29045)	G155_05115	G155_29035	Prenyltransferase	3.73896
		G155_29040	Methyltransferase	4.10213
		G155_29045	Glycosyl transferase family 1	3.53604					85.6; 94.2	0.000204
