# Supplementary material for: Genome-wide response on phytosterol in 9-hydroxyandrostenedione-producing strain of Mycobacterium sp. VKM Ac-1817D
Source: BMC Biotechnol. 2019 Jun 25;19:39. doi: 10.1186/s12896-019-0533-7 (PMC6593523; doi:10.1186/s12896-019-0533-7)
Supplement: Supplementary file 4 — Table S4. Primers for qRT-PCR. (XLSX 7 kb) [file 12896_2019_533_MOESM4_ESM.xlsx]

## Sheet: Лист1
Table S4. Primers for qRT-PCR
Gene	Locus-tag	Primers
Reference genes
rpoB	G155_06975	F: GGAGCTGCTGACCATCAAGT
		R: CACCGTCAGAAGACAGGACC
rpoD	G155_12985	F: GGCAGATCCACTGGTAGTCG
		R: CCAAGGGCGATGAGGAACAT
ftsQ	G155_18025	F: CAGTACCTTCAGACCGCGAA
		R: GCGGCGGAACCAGATTATGA
Genes of proteins of steroid catabolism
ltp3	G155_04795	F: GAGTGTGATGTCGGGCTGAT
		R: GAATCGAATGCCATGTGGGC
fadE29/chsE2	G155_26165	F: TTCTTCTGTTCCTCGGTGCC
		R: ATCCGAACTGCGCGAATACT
kstD	G155_04625	F: GCGTAGAGACCCTCGATCAC
		R: CAGTGCCTACGACCGCTATT
kshB	G155_26490	F: TCGAGGTGTTCAAGTCGCTG
		R: TCGAGCACGTCGTTGATCTT
fadD3	G155_26340	F: AGGCGTATGTGGTGGTCAAG
		R: CGGCAGCACATCCAAAAACT
kstR2	G155_26275	F: AGGACGATGGCGAGGTATTG
		R: GGTGGTCATCTACCAGGACG
